# Supplementary material for: RET c.1901G>A and Novel SLC12A3 Mutations in Familial Pheochromocytomas
Source: Genes (Basel). 2022 May 12;13(5):864. doi: 10.3390/genes13050864 (PMC9140906; doi:10.3390/genes13050864)
Supplement: Supplementary file 1 [file genes-13-00864-s001.zip]

Archive with 2 entries (2 files):
- Supplementary Material S1.The information of annotated gene mutations1.xlsx
- Supplementary Material S2.The information of annotated gene mutations2.xlsx
